# Supplementary material for: Poly Lactic-co-Glycolic Acid-Coated Toluidine Blue Nanoparticles for the Antibacterial Therapy of Wounds
Source: Nanomaterials (Basel). 2021 Dec 14;11(12):3394. doi: 10.3390/nano11123394 (PMC8708285; doi:10.3390/nano11123394)
Supplement: Supplementary file 1 [file nanomaterials-11-03394-s001.zip]

Archive with 1 entries (1 files):
- nanomaterials-1450954-supplementary.pdf
